# Supplementary material for: Investigation of the Molecular Mechanisms of the Eukaryotic Cytochrome-c Maturation System
Source: Biomolecules. 2022 Apr 7;12(4):549. doi: 10.3390/biom12040549 (PMC9028165; doi:10.3390/biom12040549)
Supplement: Supplementary file 1 [file biomolecules-12-00549-s001.zip]

Archive with 1 entries (1 files):
- biomolecules-1613564-supplementary.pdf
